# Supplementary material for: Adipose stem cells-derived small extracellular vesicles transport Thrombospondin 1 cargo to promote insulin resistance in gestational diabetes mellitus
Source: Diabetol Metab Syndr. 2024 May 19;16:105. doi: 10.1186/s13098-024-01276-1 (PMC11103858; doi:10.1186/s13098-024-01276-1)
Supplement: Supplementary file 3 — Additional file 3. Supplementary Table 1. Primer sequences for RT-PCR. [file 13098_2024_1276_MOESM3_ESM.xlsx]

## Sheet: Sheet1
mRNA	forword (5'-3')	reverse (5'-3')
Chop	GCCTTTCACCTTGGAG	AGGGCTTTGGGATGT
Grp78	GGGGACCACCTATTC	TCGCCAATCAGACG
Jnk	CTTCAGAAGCAGAAGCCCCA	GCTGCACCTGTGCTAAAGGA
Atf4	ATGGGTTCTCCAGCGACAAG	CCGGAAAAGGCATCCTCCTT
Atf6	GCAGCGGATGATAAA	TTCACTCTTCGGGATT
Ire1	CCCAGCACAGACCTCAAGTT	TGTTTGGGCAGGTTGTTAGGA
beta-Actin	GAGACCTTCAACACCCCAGC	ATGTCACGCACGATTTCCC
