# Supplementary material for: Adipose stem cells-derived small extracellular vesicles transport Thrombospondin 1 cargo to promote insulin resistance in gestational diabetes mellitus
Source: Diabetol Metab Syndr. 2024 May 19;16:105. doi: 10.1186/s13098-024-01276-1 (PMC11103858; doi:10.1186/s13098-024-01276-1)
Supplement: Supplementary file 4 — Additional file 4. Supplementary Table 2. Differentially expressed proteins in sEVAG and sEVA group. [file 13098_2024_1276_MOESM4_ESM.xlsx]

## Sheet: AD-vs-ADGDM.filter.annot
id	AD1	AD2	AD3	ADGDM1	ADGDM2	ADGDM3	AD_mean	ADGDM_mean	log2(fc)	PValue	FDR	Symbol	Description	KEGG_A_class	KEGG_B_class	Pathway	K_ID	GO Component	GO Function	GO Process
ENSMUSG00000032332	1410000	1550000	988000	7310000	12000000	13700000	1.31562e+06	1.10021e+07	3.06397	4.92e-34	6.7e-32	Col12a1	collagen, type XII, alpha 1 [Source:MGI Symbol;Acc:MGI:88448]	Organismal Systems	Digestive system	ko04974//Protein digestion and absorption	K08132	GO:0005576//extracellular region;GO:0005581//collagen trimer;GO:0005595//collagen type XII trimer;GO:0005615//extracellular space;GO:0062023//collagen-containing extracellular matrix	GO:0005515//protein binding;GO:0030020//extracellular matrix structural constituent conferring tensile strength	GO:0007155//cell adhesion;GO:0035987//endodermal cell differentiation
ENSMUSG00000028763	2720000	2620000	2260000	9020000	11800000	11300000	2532100	1.07366e+07	2.08413	7.63e-19	5.19e-17	Hspg2	perlecan (heparan sulfate proteoglycan 2) [Source:MGI Symbol;Acc:MGI:96257]	Environmental Information Processing;Human Diseases;Human Diseases	Signaling molecules and interaction;Cancers;Infectious diseases	ko04512//ECM-receptor interaction;ko05205//Proteoglycans in cancer;ko05161//Hepatitis B	K06255;K06255;K06255	GO:0005576//extracellular region;GO:0005604//basement membrane;GO:0016020//membrane	GO:0005509//calcium ion binding;GO:0005515//protein binding;GO:0008022//protein C-terminus binding	-
ENSMUSG00000026193	3350000	2860000	2610000	8670000	13600000	13800000	2.94127e+06	1.20241e+07	2.03142	6.48e-18	2.67e-16	Fn1	fibronectin 1 [Source:MGI Symbol;Acc:MGI:95566]	Cellular Processes;Environmental Information Processing;Human Diseases;Environmental Information Processing;Human Diseases;Human Diseases;Human Diseases;Cellular Processes;Human Diseases;Human Diseases;Human Diseases;Human Diseases	Cellular community - eukaryotes;Signal transduction;Infectious diseases;Signaling molecules and interaction;Infectious diseases;Cancers;Cancers;Cell motility;Endocrine and metabolic diseases;Infectious diseases;Cancers;Infectious disease: bacterial	ko04510//Focal adhesion;ko04151//PI3K-Akt signaling pathway;ko05146//Amoebiasis;ko04512//ECM-receptor interaction;ko05165//Human papillomavirus infection;ko05205//Proteoglycans in cancer;ko05200//Pathways in cancer;ko04810//Regulation of actin cytoskeleton;ko04933//AGE-RAGE signaling pathway in diabetic complications;ko05100//Bacterial invasion of epithelial cells;ko05222//Small cell lung cancer;…	K05717;K05717;K05717;K05717;K05717;K05717;K05717;K05717;K05717;K05717;K05717;K05717	GO:0005576//extracellular region;GO:0005577//fibrinogen complex;GO:0005604//basement membrane;GO:0005615//extracellular space;GO:0005793//endoplasmic reticulum-Golgi intermediate compartment;GO:0016324//apical plasma membrane;GO:0031012//extracellular matrix;GO:0062023//collagen-containing extracellular matrix;GO:0070062//extracellular exosome	GO:0002020//protease binding;GO:0005102//signaling receptor binding;GO:0005178//integrin binding;GO:0005201//extracellular matrix structural constituent;GO:0005515//protein binding;GO:0008022//protein C-terminus binding;GO:0008201//heparin binding;GO:0016504//peptidase activator activity;GO:0019899//enzyme binding;GO:0042802//identical protein binding;GO:0043394//proteoglycan binding;GO:0045340//…	GO:0001525//angiogenesis;GO:0001775//cell activation;GO:0001932//regulation of protein phosphorylation;GO:0006953//acute-phase response;GO:0007044//cell-substrate junction assembly;GO:0007155//cell adhesion;GO:0007160//cell-matrix adhesion;GO:0007161//calcium-independent cell-matrix adhesion;GO:0007229//integrin-mediated signaling pathway;GO:0007399//nervous system development;GO:0007507//heart d…
ENSMUSG00000040152	2320000	3150000	2040000	15000000	19000000	23000000	2.50417e+06	1.89903e+07	2.92286	7.85e-18	2.67e-16	Thbs1	thrombospondin 1 [Source:MGI Symbol;Acc:MGI:98737]	Cellular Processes;Environmental Information Processing;Cellular Processes;Environmental Information Processing;Human Diseases;Human Diseases;Environmental Information Processing;Human Diseases;Environmental Information Processing;Human Diseases;Cellular Processes;Human Diseases	Cellular community - eukaryotes;Signal transduction;Transport and catabolism;Signaling molecules and interaction;Infectious diseases;Cancers;Signal transduction;Cancers;Signal transduction;Infectious diseases;Cell growth and death;Cancers	ko04510//Focal adhesion;ko04151//PI3K-Akt signaling pathway;ko04145//Phagosome;ko04512//ECM-receptor interaction;ko05165//Human papillomavirus infection;ko05205//Proteoglycans in cancer;ko04015//Rap1 signaling pathway;ko05206//MicroRNAs in cancer;ko04350//TGF-beta signaling pathway;ko05144//Malaria;ko04115//p53 signaling pathway;ko05219//Bladder cancer	K16857;K16857;K16857;K16857;K16857;K16857;K16857;K16857;K16857;K16857;K16857;K16857	GO:0005576//extracellular region;GO:0005577//fibrinogen complex;GO:0005615//extracellular space;GO:0005737//cytoplasm;GO:0009897//external side of plasma membrane;GO:0009986//cell surface;GO:0030141//secretory granule;GO:0031012//extracellular matrix;GO:0031091//platelet alpha granule	GO:0001786//phosphatidylserine binding;GO:0001968//fibronectin binding;GO:0005178//integrin binding;GO:0005509//calcium ion binding;GO:0005515//protein binding;GO:0008201//heparin binding;GO:0017134//fibroblast growth factor binding;GO:0030169//low-density lipoprotein particle binding;GO:0043236//laminin binding;GO:0050431//transforming growth factor beta binding;GO:0050840//extracellular matrix …	GO:0000187//activation of MAPK activity;GO:0001937//negative regulation of endothelial cell proliferation;GO:0001953//negative regulation of cell-matrix adhesion;GO:0002040//sprouting angiogenesis;GO:0002544//chronic inflammatory response;GO:0002581//negative regulation of antigen processing and presentation of peptide or polysaccharide antigen via MHC class II;GO:0002605//negative regulation of …
ENSMUSG00000027750	1620000	1720000	1350000	5170000	4950000	5830000	1.56293e+06	5313400	1.76538	3.77e-09	1.03e-07	Postn	periostin, osteoblast specific factor [Source:MGI Symbol;Acc:MGI:1926321]	-	-	-	-	GO:0005576//extracellular region;GO:0005615//extracellular space;GO:0005737//cytoplasm;GO:0005794//Golgi apparatus;GO:0005802//trans-Golgi network;GO:0031012//extracellular matrix;GO:0031594//neuromuscular junction;GO:0062023//collagen-containing extracellular matrix	GO:0005201//extracellular matrix structural constituent;GO:0005515//protein binding;GO:0008201//heparin binding;GO:0046872//metal ion binding;GO:0050839//cell adhesion molecule binding	GO:0001666//response to hypoxia;GO:0001953//negative regulation of cell-matrix adhesion;GO:0003073//regulation of systemic arterial blood pressure;GO:0007155//cell adhesion;GO:0008593//regulation of Notch signaling pathway;GO:0009612//response to mechanical stimulus;GO:0009888//tissue development;GO:0014850//response to muscle activity;GO:0014911//positive regulation of smooth muscle cell migrati…
ENSMUSG00000023885	697000	1130000	701000	3660000	3980000	4420000	842163	4019800	2.25495	1.27e-08	2.87e-07	Thbs2	thrombospondin 2 [Source:MGI Symbol;Acc:MGI:98738]	Cellular Processes;Environmental Information Processing;Cellular Processes;Environmental Information Processing;Human Diseases;Human Diseases	Cellular community - eukaryotes;Signal transduction;Transport and catabolism;Signaling molecules and interaction;Infectious diseases;Infectious diseases	ko04510//Focal adhesion;ko04151//PI3K-Akt signaling pathway;ko04145//Phagosome;ko04512//ECM-receptor interaction;ko05165//Human papillomavirus infection;ko05144//Malaria	K04659;K04659;K04659;K04659;K04659;K04659	GO:0005576//extracellular region;GO:0005604//basement membrane;GO:0031012//extracellular matrix;GO:0031091//platelet alpha granule;GO:0062023//collagen-containing extracellular matrix	GO:0005509//calcium ion binding;GO:0005515//protein binding;GO:0008201//heparin binding	GO:0007155//cell adhesion;GO:0016525//negative regulation of angiogenesis;GO:0051965//positive regulation of synapse assembly
ENSMUSG00000028364	802000	487000	349000	1460000	1260000	1390000	546027	1.36713e+06	1.32411	3.15e-08	6.12e-07	Tnc	tenascin C [Source:MGI Symbol;Acc:MGI:101922]	Cellular Processes;Environmental Information Processing;Environmental Information Processing;Human Diseases;Human Diseases	Cellular community - eukaryotes;Signal transduction;Signaling molecules and interaction;Infectious diseases;Cancers	ko04510//Focal adhesion;ko04151//PI3K-Akt signaling pathway;ko04512//ECM-receptor interaction;ko05165//Human papillomavirus infection;ko05206//MicroRNAs in cancer	K06252;K06252;K06252;K06252;K06252	GO:0005576//extracellular region;GO:0005604//basement membrane;GO:0005614//interstitial matrix;GO:0031012//extracellular matrix;GO:0062023//collagen-containing extracellular matrix;GO:0098966//perisynaptic extracellular matrix	GO:0001968//fibronectin binding;GO:0005201//extracellular matrix structural constituent;GO:0005515//protein binding;GO:0045545//syndecan binding	GO:0007155//cell adhesion;GO:0007162//negative regulation of cell adhesion;GO:0007528//neuromuscular junction development;GO:0008284//positive regulation of cell proliferation;GO:0009611//response to wounding;GO:0009612//response to mechanical stimulus;GO:0010628//positive regulation of gene expression;GO:0014012//peripheral nervous system axon regeneration;GO:0031175//neuron projection developme…
ENSMUSG00000026879	568000	775000	449000	2230000	2920000	3090000	597313	2.74633e+06	2.20095	5.28e-08	8.97e-07	Gsn	gelsolin [Source:MGI Symbol;Acc:MGI:95851]	Human Diseases;Cellular Processes;Organismal Systems	Cancers;Cell motility;Immune system	ko05203//Viral carcinogenesis;ko04810//Regulation of actin cytoskeleton;ko04666//Fc gamma R-mediated phagocytosis	K05768;K05768;K05768	GO:0001726//ruffle;GO:0002102//podosome;GO:0005576//extracellular region;GO:0005615//extracellular space;GO:0005634//nucleus;GO:0005737//cytoplasm;GO:0005829//cytosol;GO:0005856//cytoskeleton;GO:0005886//plasma membrane;GO:0005925//focal adhesion;GO:0015629//actin cytoskeleton;GO:0016528//sarcoplasm;GO:0030027//lamellipodium;GO:0030478//actin cap;GO:0030864//cortical actin cytoskeleton;GO:0032991…	GO:0003779//actin binding;GO:0005509//calcium ion binding;GO:0005515//protein binding;GO:0005546//phosphatidylinositol-4,5-bisphosphate binding;GO:0036313//phosphatidylinositol 3-kinase catalytic subunit binding;GO:0045159//myosin II binding;GO:0046872//metal ion binding;GO:0051015//actin filament binding	GO:0006911//phagocytosis, engulfment;GO:0006915//apoptotic process;GO:0007417//central nervous system development;GO:0007568//aging;GO:0008154//actin polymerization or depolymerization;GO:0010628//positive regulation of gene expression;GO:0014003//oligodendrocyte development;GO:0014891//striated muscle atrophy;GO:0016192//vesicle-mediated transport;GO:0030030//cell projection organization;GO:0030…
ENSMUSG00000029661	1900000	2040000	1490000	3380000	3510000	3690000	1813500	3529300	0.960605	7.11e-06	0.000107407	Col1a2	collagen, type I, alpha 2 [Source:MGI Symbol;Acc:MGI:88468]	Cellular Processes;Environmental Information Processing;Human Diseases;Environmental Information Processing;Human Diseases;Human Diseases;Organismal Systems;Human Diseases;Organismal Systems;Organismal Systems	Cellular community - eukaryotes;Signal transduction;Infectious diseases;Signaling molecules and interaction;Infectious diseases;Cancers;Digestive system;Endocrine and metabolic diseases;Immune system;Endocrine system	ko04510//Focal adhesion;ko04151//PI3K-Akt signaling pathway;ko05146//Amoebiasis;ko04512//ECM-receptor interaction;ko05165//Human papillomavirus infection;ko05205//Proteoglycans in cancer;ko04974//Protein digestion and absorption;ko04933//AGE-RAGE signaling pathway in diabetic complications;ko04611//Platelet activation;ko04926//Relaxin signaling pathway	K06236;K06236;K06236;K06236;K06236;K06236;K06236;K06236;K06236;K06236	GO:0005576//extracellular region;GO:0005581//collagen trimer;GO:0005584//collagen type I trimer;GO:0005615//extracellular space;GO:0005783//endoplasmic reticulum;GO:0031012//extracellular matrix;GO:0062023//collagen-containing extracellular matrix	GO:0002020//protease binding;GO:0005201//extracellular matrix structural constituent;GO:0005515//protein binding;GO:0030020//extracellular matrix structural constituent conferring tensile strength;GO:0030674//protein binding, bridging;GO:0042802//identical protein binding;GO:0046332//SMAD binding;GO:0046872//metal ion binding;GO:0048407//platelet-derived growth factor binding	GO:0001501//skeletal system development;GO:0001568//blood vessel development;GO:0007179//transforming growth factor beta receptor signaling pathway;GO:0007266//Rho protein signal transduction;GO:0008217//regulation of blood pressure;GO:0030198//extracellular matrix organization;GO:0030199//collagen fibril organization;GO:0030282//bone mineralization;GO:0032963//collagen metabolic process;GO:00435…
ENSMUSG00000064080	754000	497000	509000	2010000	2010000	1720000	586560	1.91277e+06	1.70531	1.15e-05	0.000156394	Fbln2	fibulin 2 [Source:MGI Symbol;Acc:MGI:95488]	-	-	-	-	GO:0005576//extracellular region;GO:0062023//collagen-containing extracellular matrix	GO:0005201//extracellular matrix structural constituent;GO:0005509//calcium ion binding;GO:0005515//protein binding;GO:0050840//extracellular matrix binding	GO:0010811//positive regulation of cell-substrate adhesion;GO:0030198//extracellular matrix organization
ENSMUSG00000021806	675000	704000	570000	3560000	4370000	4410000	649483	4.11393e+06	2.66315	1.62e-05	0.00020064	Nid2	nidogen 2 [Source:MGI Symbol;Acc:MGI:1298229]	-	-	-	-	GO:0005576//extracellular region;GO:0005604//basement membrane;GO:0005615//extracellular space;GO:0005886//plasma membrane;GO:0009986//cell surface;GO:0031012//extracellular matrix;GO:0062023//collagen-containing extracellular matrix	GO:0005201//extracellular matrix structural constituent;GO:0005509//calcium ion binding;GO:0005515//protein binding	GO:0007155//cell adhesion;GO:0007160//cell-matrix adhesion
ENSMUSG00000029580	4130000	8880000	2960000	151000000	10400000	8090000	5322900	5.65229e+07	3.40855	2.27e-05	0.000257418	Actb	actin, beta [Source:MGI Symbol;Acc:MGI:87904]	Human Diseases;Cellular Processes;Cellular Processes;Cellular Processes;Human Diseases;Cellular Processes;Human Diseases;Human Diseases;Human Diseases;Environmental Information Processing;Cellular Processes;Organismal Systems;Human Diseases;Human Diseases;Organismal Systems;Organismal Systems;Cellular Processes;Organismal Systems;Organismal Systems;Human Diseases;Human Diseases;Human Diseases;Org…	Infectious diseases;Cellular community - eukaryotes;Cellular community - eukaryotes;Transport and catabolism;Cancers;Cell motility;Cardiovascular diseases;Cardiovascular diseases;Cardiovascular diseases;Signal transduction;Cell growth and death;Immune system;Infectious diseases;Cardiovascular diseases;Endocrine system;Digestive system;Cellular community - eukaryotes;Immune system;Endocrine system…	ko05132//Salmonella infection;ko04510//Focal adhesion;ko04530//Tight junction;ko04145//Phagosome;ko05205//Proteoglycans in cancer;ko04810//Regulation of actin cytoskeleton;ko05414//Dilated cardiomyopathy (DCM);ko05410//Hypertrophic cardiomyopathy (HCM);ko05418//Fluid shear stress and atherosclerosis;ko04015//Rap1 signaling pathway;ko04210//Apoptosis;ko04670//Leukocyte transendothelial migration;k…	K05692;K05692;K05692;K05692;K05692;K05692;K05692;K05692;K05692;K05692;K05692;K05692;K05692;K05692;K05692;K05692;K05692;K05692;K05692;K05692;K05692;K05692;K05692;K05692;K05692	GO:0001725//stress fiber;GO:0002102//podosome;GO:0005634//nucleus;GO:0005737//cytoplasm;GO:0005829//cytosol;GO:0005856//cytoskeleton;GO:0005884//actin filament;GO:0005886//plasma membrane;GO:0005911//cell-cell junction;GO:0005912//adherens junction;GO:0005925//focal adhesion;GO:0014069//postsynaptic density;GO:0015629//actin cytoskeleton;GO:0016020//membrane;GO:0030027//lamellipodium;GO:0030424//…	GO:0000166//nucleotide binding;GO:0005515//protein binding;GO:0005524//ATP binding;GO:0019894//kinesin binding;GO:0019901//protein kinase binding;GO:0030957//Tat protein binding;GO:0042802//identical protein binding;GO:0050998//nitric-oxide synthase binding;GO:0098973//structural constituent of postsynaptic actin cytoskeleton	GO:0000079//regulation of cyclin-dependent protein serine/threonine kinase activity;GO:0001738//morphogenesis of a polarized epithelium;GO:0007163//establishment or maintenance of cell polarity;GO:0007409//axonogenesis;GO:0022898//regulation of transmembrane transporter activity;GO:0032091//negative regulation of protein binding;GO:0034333//adherens junction assembly;GO:0045176//apical protein lo…
ENSMUSG00000005397	1280000	1560000	1290000	4680000	8680000	6720000	1.37737e+06	6692600	2.28065	3.05e-05	0.000317298	Nid1	nidogen 1 [Source:MGI Symbol;Acc:MGI:97342]	-	-	-	-	GO:0005576//extracellular region;GO:0005604//basement membrane;GO:0005886//plasma membrane;GO:0031012//extracellular matrix;GO:0062023//collagen-containing extracellular matrix;GO:0071944//cell periphery	GO:0005201//extracellular matrix structural constituent;GO:0005509//calcium ion binding;GO:0005515//protein binding;GO:0005518//collagen binding;GO:0043236//laminin binding;GO:0043237//laminin-1 binding;GO:0043394//proteoglycan binding;GO:0050840//extracellular matrix binding	GO:0007155//cell adhesion;GO:0007160//cell-matrix adhesion;GO:0010811//positive regulation of cell-substrate adhesion;GO:0030198//extracellular matrix organization;GO:0032836//glomerular basement membrane development
ENSMUSG00000037254	822000	832000	629000	2700000	3270000	3780000	761117	3.24787e+06	2.0933	3.48e-05	0.000317298	Itih2	inter-alpha trypsin inhibitor, heavy chain 2 [Source:MGI Symbol;Acc:MGI:96619]	-	-	-	-	GO:0005576//extracellular region	GO:0004867//serine-type endopeptidase inhibitor activity;GO:0030414//peptidase inhibitor activity	GO:0010466//negative regulation of peptidase activity;GO:0010951//negative regulation of endopeptidase activity;GO:0030212//hyaluronan metabolic process
ENSMUSG00000030681	944000	742000	490000	338000	296000	252000	725483	295213	-1.29718	3.5e-05	0.000317298	Mvp	major vault protein [Source:MGI Symbol;Acc:MGI:1925638]	-	-	-	-	GO:0005634//nucleus;GO:0005737//cytoplasm;GO:0005829//cytosol;GO:0005856//cytoskeleton;GO:0048471//perinuclear region of cytoplasm	GO:0019901//protein kinase binding;GO:0019903//protein phosphatase binding;GO:0042802//identical protein binding	GO:0031953//negative regulation of protein autophosphorylation;GO:0038127//ERBB signaling pathway;GO:0042059//negative regulation of epidermal growth factor receptor signaling pathway;GO:0061099//negative regulation of protein tyrosine kinase activity
ENSMUSG00000015656	406000	425000	242000	1640000	1140000	1190000	357510	1.32423e+06	1.8891	8.54e-05	0.000726014	Hspa8	heat shock protein 8 [Source:MGI Symbol;Acc:MGI:105384]	Cellular Processes;Organismal Systems;Genetic Information Processing;Human Diseases;Environmental Information Processing;Human Diseases;Organismal Systems;Human Diseases;Genetic Information Processing;Organismal Systems	Transport and catabolism;Endocrine system;Folding, sorting and degradation;Infectious diseases;Signal transduction;Infectious diseases;Immune system;Infectious diseases;Transcription;Aging	ko04144//Endocytosis;ko04915//Estrogen signaling pathway;ko04141//Protein processing in endoplasmic reticulum;ko05134//Legionellosis;ko04010//MAPK signaling pathway;ko05145//Toxoplasmosis;ko04612//Antigen processing and presentation;ko05162//Measles;ko03040//Spliceosome;ko04213//Longevity regulating pathway - multiple species	K03283;K03283;K03283;K03283;K03283;K03283;K03283;K03283;K03283;K03283	GO:0000974//Prp19 complex;GO:0001917//photoreceptor inner segment;GO:0005634//nucleus;GO:0005681//spliceosomal complex;GO:0005730//nucleolus;GO:0005737//cytoplasm;GO:0005764//lysosome;GO:0005765//lysosomal membrane;GO:0005770//late endosome;GO:0005776//autophagosome;GO:0005829//cytosol;GO:0005874//microtubule;GO:0005882//intermediate filament;GO:0005886//plasma membrane;GO:0008021//synaptic vesic…	GO:0000166//nucleotide binding;GO:0001664//G protein-coupled receptor binding;GO:0001786//phosphatidylserine binding;GO:0003723//RNA binding;GO:0005102//signaling receptor binding;GO:0005515//protein binding;GO:0005524//ATP binding;GO:0008134//transcription factor binding;GO:0016787//hydrolase activity;GO:0016887//ATPase activity;GO:0019899//enzyme binding;GO:0030674//protein binding, bridging;GO…	GO:0001916//positive regulation of T cell mediated cytotoxicity;GO:0006397//mRNA processing;GO:0006457//protein folding;GO:0006606//protein import into nucleus;GO:0008380//RNA splicing;GO:0010628//positive regulation of gene expression;GO:0010667//negative regulation of cardiac muscle cell apoptotic process;GO:0016192//vesicle-mediated transport;GO:0031647//regulation of protein stability;GO:0034…
ENSMUSG00000022816	634000	561000	413000	1090000	1260000	890000	535873	1.07744e+06	1.00765	0.000218885	0.00156676	Fstl1	follistatin-like 1 [Source:MGI Symbol;Acc:MGI:102793]	-	-	-	-	GO:0005576//extracellular region;GO:0005615//extracellular space	GO:0005509//calcium ion binding;GO:0005515//protein binding;GO:0008201//heparin binding	GO:0007275//multicellular organism development;GO:0030154//cell differentiation;GO:0030510//regulation of BMP signaling pathway;GO:0043066//negative regulation of apoptotic process;GO:0043542//endothelial cell migration;GO:0045446//endothelial cell differentiation;GO:0061484//hematopoietic stem cell homeostasis
ENSMUSG00000026478	38100	46200	24700	230000	275000	310000	36353	271400	2.90027	0.000347963	0.00236615	Lamc1	laminin, gamma 1 [Source:MGI Symbol;Acc:MGI:99914]	Cellular Processes;Environmental Information Processing;Human Diseases;Environmental Information Processing;Human Diseases;Human Diseases;Human Diseases;Human Diseases;Human Diseases	Cellular community - eukaryotes;Signal transduction;Infectious diseases;Signaling molecules and interaction;Infectious diseases;Cancers;Cancers;Infectious diseases;Neurodegenerative diseases	ko04510//Focal adhesion;ko04151//PI3K-Akt signaling pathway;ko05146//Amoebiasis;ko04512//ECM-receptor interaction;ko05165//Human papillomavirus infection;ko05200//Pathways in cancer;ko05222//Small cell lung cancer;ko05145//Toxoplasmosis;ko05020//Prion diseases	K05635;K05635;K05635;K05635;K05635;K05635;K05635;K05635;K05635	GO:0005604//basement membrane;GO:0005606//laminin-1 complex;GO:0016020//membrane;GO:0031012//extracellular matrix;GO:0062023//collagen-containing extracellular matrix	GO:0005201//extracellular matrix structural constituent	GO:0007155//cell adhesion;GO:0016477//cell migration;GO:0022617//extracellular matrix disassembly;GO:0031581//hemidesmosome assembly;GO:0034446//substrate adhesion-dependent cell spreading;GO:0065003//protein-containing complex assembly
ENSMUSG00000024164	42000	45900	45900	121000	142000	142000	44599	135010	1.59798	0.000444332	0.00287758	C3	complement component 3 [Source:MGI Symbol;Acc:MGI:88227]	Human Diseases;Human Diseases;Cellular Processes;Human Diseases;Human Diseases;Human Diseases;Human Diseases;Human Diseases;Human Diseases;Environmental Information Processing;Organismal Systems;Human Diseases;Human Diseases	Cancers;Immune diseases;Transport and catabolism;Infectious diseases;Infectious diseases;Infectious diseases;Infectious diseases;Infectious diseases;Infectious diseases;Signaling molecules and interaction;Immune system;Infectious diseases;Infectious diseases	ko05203//Viral carcinogenesis;ko05322//Systemic lupus erythematosus;ko04145//Phagosome;ko05152//Tuberculosis;ko05133//Pertussis;ko05134//Legionellosis;ko05167//Kaposi sarcoma-associated herpesvirus infection;ko05168//Herpes simplex infection;ko05140//Leishmaniasis;ko04080//Neuroactive ligand-receptor interaction;ko04610//Complement and coagulation cascades;ko05142//Chagas disease (American trypan…	K03990;K03990;K03990;K03990;K03990;K03990;K03990;K03990;K03990;K03990;K03990;K03990;K03990	GO:0005576//extracellular region;GO:0005615//extracellular space;GO:0009986//cell surface;GO:0032991//protein-containing complex	GO:0004866//endopeptidase inhibitor activity;GO:0005515//protein binding;GO:0008289//lipid binding;GO:0031715//C5L2 anaphylatoxin chemotactic receptor binding	GO:0001798//positive regulation of type IIa hypersensitivity;GO:0001934//positive regulation of protein phosphorylation;GO:0001970//positive regulation of activation of membrane attack complex;GO:0002376//immune system process;GO:0006629//lipid metabolic process;GO:0006631//fatty acid metabolic process;GO:0006954//inflammatory response;GO:0006956//complement activation;GO:0006957//complement acti…
ENSMUSG00000024384	68500	58400	44000	13200	12600	8000	56952.7	11265.4	-2.33786	0.000899513	0.00534563	Iws1	IWS1, SUPT6 interacting protein [Source:MGI Symbol;Acc:MGI:1920723]	-	-	-	-	GO:0005634//nucleus;GO:0005654//nucleoplasm	GO:0003674//molecular_function	GO:0006397//mRNA processing;GO:0008380//RNA splicing;GO:0010793//regulation of mRNA export from nucleus;GO:0016973//poly(A)+ mRNA export from nucleus;GO:0050684//regulation of mRNA processing;GO:0051028//mRNA transport;GO:0090239//regulation of histone H4 acetylation;GO:2001253//regulation of histone H3-K36 trimethylation
ENSMUSG00000026864	319000	393000	196000	702000	626000	722000	302543	683443	1.17568	0.000904041	0.00534563	Hspa5	heat shock protein 5 [Source:MGI Symbol;Acc:MGI:95835]	Genetic Information Processing;Organismal Systems;Human Diseases;Genetic Information Processing	Folding, sorting and degradation;Endocrine system;Neurodegenerative diseases;Folding, sorting and degradation	ko04141//Protein processing in endoplasmic reticulum;ko04918//Thyroid hormone synthesis;ko05020//Prion diseases;ko03060//Protein export	K09490;K09490;K09490;K09490	GO:0005576//extracellular region;GO:0005634//nucleus;GO:0005737//cytoplasm;GO:0005739//mitochondrion;GO:0005783//endoplasmic reticulum;GO:0005788//endoplasmic reticulum lumen;GO:0005789//endoplasmic reticulum membrane;GO:0005790//smooth endoplasmic reticulum;GO:0005793//endoplasmic reticulum-Golgi intermediate compartment;GO:0005829//cytosol;GO:0005886//plasma membrane;GO:0008180//COP9 signalosom…	GO:0000166//nucleotide binding;GO:0005515//protein binding;GO:0005524//ATP binding;GO:0016787//hydrolase activity;GO:0016887//ATPase activity;GO:0019899//enzyme binding;GO:0019904//protein domain specific binding;GO:0031072//heat shock protein binding;GO:0031625//ubiquitin protein ligase binding;GO:0043022//ribosome binding;GO:0044183//protein binding involved in protein folding;GO:0051082//unfol…	GO:0001554//luteolysis;GO:0006983//ER overload response;GO:0009314//response to radiation;GO:0010976//positive regulation of neuron projection development;GO:0021589//cerebellum structural organization;GO:0021680//cerebellar Purkinje cell layer development;GO:0030182//neuron differentiation;GO:0030335//positive regulation of cell migration;GO:0030433//ubiquitin-dependent ERAD pathway;GO:0030512//…
ENSMUSG00000031328	267000	257000	156000	434000	686000	398000	226480	506227	1.1604	0.000950188	0.0053844	Flna	filamin, alpha [Source:MGI Symbol;Acc:MGI:95556]	Human Diseases;Cellular Processes;Human Diseases;Environmental Information Processing	Infectious diseases;Cellular community - eukaryotes;Cancers;Signal transduction	ko05132//Salmonella infection;ko04510//Focal adhesion;ko05205//Proteoglycans in cancer;ko04010//MAPK signaling pathway	K04437;K04437;K04437;K04437	GO:0005634//nucleus;GO:0005730//nucleolus;GO:0005737//cytoplasm;GO:0005802//trans-Golgi network;GO:0005829//cytosol;GO:0005856//cytoskeleton;GO:0005884//actin filament;GO:0005886//plasma membrane;GO:0005903//brush border;GO:0005911//cell-cell junction;GO:0005938//cell cortex;GO:0015629//actin cytoskeleton;GO:0030018//Z disc;GO:0030426//growth cone;GO:0030863//cortical cytoskeleton;GO:0031523//Myb…	GO:0001664//G protein-coupled receptor binding;GO:0003779//actin binding;GO:0005080//protein kinase C binding;GO:0005515//protein binding;GO:0008134//transcription factor binding;GO:0015459//potassium channel regulator activity;GO:0019900//kinase binding;GO:0031267//small GTPase binding;GO:0031852//mu-type opioid receptor binding;GO:0034988//Fc-gamma receptor I complex binding;GO:0042803//protein…	GO:0001525//angiogenesis;GO:0001837//epithelial to mesenchymal transition;GO:0001974//blood vessel remodeling;GO:0003007//heart morphogenesis;GO:0007195//adenylate cyclase-inhibiting dopamine receptor signaling pathway;GO:0010977//negative regulation of neuron projection development;GO:0016479//negative regulation of transcription by RNA polymerase I;GO:0021943//formation of radial glial scaffold…
ENSMUSG00000004771	89000	145000	76800	391000	311000	337000	103455	346050	1.74197	0.00108899	0.00569624	Rab11a	RAB11A, member RAS oncogene family [Source:MGI Symbol;Acc:MGI:1858202]	Cellular Processes;Organismal Systems;Human Diseases;Organismal Systems;Organismal Systems	Transport and catabolism;Digestive system;Infectious diseases;Excretory system;Excretory system	ko04144//Endocytosis;ko04972//Pancreatic secretion;ko05164//Influenza A;ko04962//Vasopressin-regulated water reabsorption;ko04961//Endocrine and other factor-regulated calcium reabsorption	K07904;K07904;K07904;K07904;K07904	GO:0000922//spindle pole;GO:0005737//cytoplasm;GO:0005739//mitochondrion;GO:0005768//endosome;GO:0005771//multivesicular body;GO:0005802//trans-Golgi network;GO:0005813//centrosome;GO:0005828//kinetochore microtubule;GO:0005886//plasma membrane;GO:0016020//membrane;GO:0030133//transport vesicle;GO:0030424//axon;GO:0030659//cytoplasmic vesicle membrane;GO:0031410//cytoplasmic vesicle;GO:0031982//v…	GO:0000166//nucleotide binding;GO:0003924//GTPase activity;GO:0005515//protein binding;GO:0005525//GTP binding;GO:0008017//microtubule binding;GO:0031489//myosin V binding	GO:0006887//exocytosis;GO:0007049//cell cycle;GO:0007080//mitotic metaphase plate congression;GO:0010634//positive regulation of epithelial cell migration;GO:0010796//regulation of multivesicular body size;GO:0010971//positive regulation of G2/M transition of mitotic cell cycle;GO:0015031//protein transport;GO:0016192//vesicle-mediated transport;GO:0030953//astral microtubule organization;GO:0031…
ENSMUSG00000077450	89000	145000	76800	391000	311000	337000	103455	346050	1.74197	0.00108899	0.00569624	Rab11b	RAB11B, member RAS oncogene family [Source:MGI Symbol;Acc:MGI:99425]	Cellular Processes;Human Diseases;Organismal Systems;Environmental Information Processing	Transport and catabolism;Infectious diseases;Excretory system;Signal transduction	ko04144//Endocytosis;ko05164//Influenza A;ko04962//Vasopressin-regulated water reabsorption;ko04152//AMPK signaling pathway	K07905;K07905;K07905;K07905	GO:0005737//cytoplasm;GO:0005739//mitochondrion;GO:0005768//endosome;GO:0008021//synaptic vesicle;GO:0016020//membrane;GO:0030054//cell junction;GO:0030670//phagocytic vesicle membrane;GO:0030672//synaptic vesicle membrane;GO:0031410//cytoplasmic vesicle;GO:0045202//synapse;GO:0045335//phagocytic vesicle;GO:0055037//recycling endosome;GO:0055038//recycling endosome membrane;GO:0098993//anchored c…	GO:0000166//nucleotide binding;GO:0003924//GTPase activity;GO:0005515//protein binding;GO:0005525//GTP binding;GO:0019003//GDP binding;GO:0031489//myosin V binding	GO:0001881//receptor recycling;GO:0006887//exocytosis;GO:0015031//protein transport;GO:0032402//melanosome transport;GO:0032456//endocytic recycling;GO:0033572//transferrin transport;GO:0035773//insulin secretion involved in cellular response to glucose stimulus;GO:0044070//regulation of anion transport;GO:0045054//constitutive secretory pathway;GO:0045055//regulated exocytosis;GO:0071468//cellul…
ENSMUSG00000027832	796000	912000	642000	3260000	4050000	5730000	783527	4.34373e+06	2.47088	0.00113862	0.00573525	Ptx3	pentraxin related gene [Source:MGI Symbol;Acc:MGI:104641]	-	-	-	-	GO:0005576//extracellular region;GO:0005615//extracellular space;GO:0031012//extracellular matrix	GO:0001849//complement component C1q binding;GO:0001872//(1->3)-beta-D-glucan binding;GO:0005515//protein binding;GO:0042802//identical protein binding;GO:0046790//virion binding	GO:0001550//ovarian cumulus expansion;GO:0001878//response to yeast;GO:0008228//opsonization;GO:0030198//extracellular matrix organization;GO:0044793//negative regulation by host of viral process;GO:0044869//negative regulation by host of viral exo-alpha-sialidase activity;GO:0044871//negative regulation by host of viral glycoprotein metabolic process;GO:0045087//innate immune response;GO:0045429…
ENSMUSG00000032334	46400	20500	2150	305000	1470000	793000	23032.5	856437	5.2166	0.00159737	0.00775866	Loxl1	lysyl oxidase-like 1 [Source:MGI Symbol;Acc:MGI:106096]	-	-	-	-	GO:0001669//acrosomal vesicle;GO:0005576//extracellular region;GO:0005604//basement membrane;GO:0005615//extracellular space;GO:0005737//cytoplasm;GO:0031012//extracellular matrix	GO:0004720//protein-lysine 6-oxidase activity;GO:0005507//copper ion binding;GO:0016491//oxidoreductase activity;GO:0016641//oxidoreductase activity, acting on the CH-NH2 group of donors, oxygen as acceptor;GO:0046872//metal ion binding	GO:0018057//peptidyl-lysine oxidation;GO:0018215//protein phosphopantetheinylation;GO:0032496//response to lipopolysaccharide;GO:0035904//aorta development;GO:0055114//oxidation-reduction process
ENSMUSG00000024529	11700	13900	11300	79300	117000	102000	12283.3	99169.7	3.0132	0.00169183	0.00793411	Lox	lysyl oxidase [Source:MGI Symbol;Acc:MGI:96817]	-	-	-	-	GO:0005576//extracellular region;GO:0005581//collagen trimer;GO:0005615//extracellular space;GO:0005634//nucleus;GO:0031012//extracellular matrix;GO:0062023//collagen-containing extracellular matrix	GO:0004720//protein-lysine 6-oxidase activity;GO:0005507//copper ion binding;GO:0005515//protein binding;GO:0005518//collagen binding;GO:0016491//oxidoreductase activity;GO:0016641//oxidoreductase activity, acting on the CH-NH2 group of donors, oxygen as acceptor;GO:0046872//metal ion binding	GO:0001568//blood vessel development;GO:0001649//osteoblast differentiation;GO:0001932//regulation of protein phosphorylation;GO:0007507//heart development;GO:0009725//response to hormone;GO:0010468//regulation of gene expression;GO:0016202//regulation of striated muscle tissue development;GO:0017015//regulation of transforming growth factor beta receptor signaling pathway;GO:0018057//peptidyl-ly…
ENSMUSG00000028480	141000	112000	97600	222000	374000	320000	117117	305360	1.38256	0.00230184	0.010435	Glipr2	GLI pathogenesis-related 2 [Source:MGI Symbol;Acc:MGI:1917770]	-	-	-	-	GO:0000139//Golgi membrane;GO:0005576//extracellular region;GO:0005615//extracellular space;GO:0005794//Golgi apparatus;GO:0016020//membrane	GO:0042803//protein homodimerization activity	GO:0010634//positive regulation of epithelial cell migration;GO:0010718//positive regulation of epithelial to mesenchymal transition;GO:0070374//positive regulation of ERK1 and ERK2 cascade
ENSMUSG00000059248	17200	23900	15600	113000	123000	107000	18870	114280	2.59841	0.00242495	0.0106385	Septin9	septin 9 [Source:MGI Symbol;Acc:MGI:1858222]	Human Diseases	Infectious diseases	ko05100//Bacterial invasion of epithelial cells	K16938	GO:0001725//stress fiber;GO:0005737//cytoplasm;GO:0005856//cytoskeleton;GO:0005874//microtubule;GO:0005930//axoneme;GO:0005940//septin ring;GO:0015629//actin cytoskeleton;GO:0015630//microtubule cytoskeleton;GO:0031105//septin complex;GO:0032153//cell division site;GO:0048471//perinuclear region of cytoplasm;GO:0097730//non-motile cilium	GO:0000166//nucleotide binding;GO:0003924//GTPase activity;GO:0005515//protein binding;GO:0005525//GTP binding;GO:0060090//molecular adaptor activity	GO:0007049//cell cycle;GO:0034613//cellular protein localization;GO:0051301//cell division;GO:0061640//cytoskeleton-dependent cytokinesis;GO:1902857//positive regulation of non-motile cilium assembly
ENSMUSG00000072941	36300	47800	36800	194000	194000	191000	40312	193310	2.26164	0.00304868	0.0129569	Sod3	superoxide dismutase 3, extracellular [Source:MGI Symbol;Acc:MGI:103181]	-	-	-	-	GO:0005576//extracellular region;GO:0005615//extracellular space;GO:0005634//nucleus;GO:0005737//cytoplasm;GO:0005794//Golgi apparatus;GO:0005796//Golgi lumen;GO:0062023//collagen-containing extracellular matrix	GO:0004784//superoxide dismutase activity;GO:0005507//copper ion binding;GO:0005515//protein binding;GO:0016209//antioxidant activity;GO:0016491//oxidoreductase activity;GO:0046872//metal ion binding	GO:0001666//response to hypoxia;GO:0006801//superoxide metabolic process;GO:0006979//response to oxidative stress;GO:0019430//removal of superoxide radicals;GO:0046688//response to copper ion;GO:0055114//oxidation-reduction process;GO:0097746//regulation of blood vessel diameter
ENSMUSG00000024659	1280000	1120000	792000	1570000	2160000	2240000	1.06549e+06	1.98757e+06	0.899491	0.0033922	0.01398	Anxa1	annexin A1 [Source:MGI Symbol;Acc:MGI:96819]	-	-	-	-	GO:0001533//cornified envelope;GO:0001891//phagocytic cup;GO:0005576//extracellular region;GO:0005615//extracellular space;GO:0005634//nucleus;GO:0005654//nucleoplasm;GO:0005737//cytoplasm;GO:0005768//endosome;GO:0005769//early endosome;GO:0005829//cytosol;GO:0005884//actin filament;GO:0005886//plasma membrane;GO:0005929//cilium;GO:0009986//cell surface;GO:0010008//endosome membrane;GO:0016020//m…	GO:0003697//single-stranded DNA binding;GO:0003727//single-stranded RNA binding;GO:0004859//phospholipase inhibitor activity;GO:0005509//calcium ion binding;GO:0005515//protein binding;GO:0005543//phospholipid binding;GO:0005544//calcium-dependent phospholipid binding;GO:0019834//phospholipase A2 inhibitor activity;GO:0036121//double-stranded DNA-dependent ATP-dependent DNA helicase activity;GO:0…	GO:0001780//neutrophil homeostasis;GO:0002250//adaptive immune response;GO:0002376//immune system process;GO:0002548//monocyte chemotaxis;GO:0002685//regulation of leukocyte migration;GO:0006909//phagocytosis;GO:0006954//inflammatory response;GO:0007165//signal transduction;GO:0007166//cell surface receptor signaling pathway;GO:0007187//G protein-coupled receptor signaling pathway, coupled to cyc…
ENSMUSG00000030824	20400	10300	20500	239000	152000	178000	17039.3	189627	3.47622	0.00397783	0.0159113	Nucb1	nucleobindin 1 [Source:MGI Symbol;Acc:MGI:97388]	-	-	-	-	GO:0005576//extracellular region;GO:0005615//extracellular space;GO:0005634//nucleus;GO:0005737//cytoplasm;GO:0005769//early endosome;GO:0005791//rough endoplasmic reticulum;GO:0005793//endoplasmic reticulum-Golgi intermediate compartment;GO:0005794//Golgi apparatus;GO:0005798//Golgi-associated vesicle;GO:0005801//cis-Golgi network;GO:0005802//trans-Golgi network;GO:0016020//membrane;GO:0032580//…	GO:0001965//G-protein alpha-subunit binding;GO:0003677//DNA binding;GO:0005085//guanyl-nucleotide exchange factor activity;GO:0005509//calcium ion binding;GO:0046872//metal ion binding	GO:0007264//small GTPase mediated signal transduction;GO:0050790//regulation of catalytic activity;GO:0072718//response to cisplatin;GO:1903533//regulation of protein targeting
ENSMUSG00000031503	125000	116000	91000	581000	734000	626000	110406	647010	2.55097	0.00442335	0.0167752	Col4a2	collagen, type IV, alpha 2 [Source:MGI Symbol;Acc:MGI:88455]	Cellular Processes;Environmental Information Processing;Human Diseases;Environmental Information Processing;Human Diseases;Human Diseases;Organismal Systems;Human Diseases;Human Diseases;Organismal Systems	Cellular community - eukaryotes;Signal transduction;Infectious diseases;Signaling molecules and interaction;Infectious diseases;Cancers;Digestive system;Endocrine and metabolic diseases;Cancers;Endocrine system	ko04510//Focal adhesion;ko04151//PI3K-Akt signaling pathway;ko05146//Amoebiasis;ko04512//ECM-receptor interaction;ko05165//Human papillomavirus infection;ko05200//Pathways in cancer;ko04974//Protein digestion and absorption;ko04933//AGE-RAGE signaling pathway in diabetic complications;ko05222//Small cell lung cancer;ko04926//Relaxin signaling pathway	K06237;K06237;K06237;K06237;K06237;K06237;K06237;K06237;K06237;K06237	GO:0005576//extracellular region;GO:0005581//collagen trimer;GO:0005587//collagen type IV trimer;GO:0005604//basement membrane;GO:0005615//extracellular space;GO:0016020//membrane;GO:0031012//extracellular matrix;GO:0062023//collagen-containing extracellular matrix	GO:0005201//extracellular matrix structural constituent;GO:0030020//extracellular matrix structural constituent conferring tensile strength	GO:0001525//angiogenesis;GO:0006351//transcription, DNA-templated;GO:0007568//aging;GO:0014823//response to activity;GO:0016525//negative regulation of angiogenesis;GO:0030198//extracellular matrix organization;GO:0035987//endodermal cell differentiation;GO:0038063//collagen-activated tyrosine kinase receptor signaling pathway;GO:0071560//cellular response to transforming growth factor beta stimu…
ENSMUSG00000037820	41700	49600	34100	110000	132000	111000	41785	117477	1.49132	0.00444049	0.0167752	Tgm2	transglutaminase 2, C polypeptide [Source:MGI Symbol;Acc:MGI:98731]	Human Diseases	Neurodegenerative diseases	ko05016//Huntington disease	K05625	GO:0000785//chromatin;GO:0005576//extracellular region;GO:0005634//nucleus;GO:0005694//chromosome;GO:0005737//cytoplasm;GO:0005739//mitochondrion;GO:0005783//endoplasmic reticulum;GO:0005829//cytosol;GO:0005886//plasma membrane;GO:0016020//membrane;GO:0031012//extracellular matrix;GO:0031226//intrinsic component of plasma membrane;GO:0062023//collagen-containing extracellular matrix	GO:0000166//nucleotide binding;GO:0003810//protein-glutamine gamma-glutamyltransferase activity;GO:0005509//calcium ion binding;GO:0005525//GTP binding;GO:0008233//peptidase activity;GO:0008483//transaminase activity;GO:0016740//transferase activity;GO:0016746//transferase activity, transferring acyl groups;GO:0016787//hydrolase activity;GO:0019904//protein domain specific binding;GO:0042802//ide…	GO:0001974//blood vessel remodeling;GO:0006508//proteolysis;GO:0007186//G protein-coupled receptor signaling pathway;GO:0007200//phospholipase C-activating G protein-coupled receptor signaling pathway;GO:0018149//peptide cross-linking;GO:0018153//isopeptide cross-linking via N6-(L-isoglutamyl)-L-lysine;GO:0018215//protein phosphopantetheinylation;GO:0018277//protein deamination;GO:0032471//negati…
ENSMUSG00000019846	472000	67400	89000	554000	671000	703000	209304	642877	1.61894	0.0053198	0.0195357	Lama4	laminin, alpha 4 [Source:MGI Symbol;Acc:MGI:109321]	Cellular Processes;Environmental Information Processing;Human Diseases;Environmental Information Processing;Human Diseases;Human Diseases;Human Diseases;Human Diseases;Human Diseases	Cellular community - eukaryotes;Signal transduction;Infectious diseases;Signaling molecules and interaction;Infectious diseases;Cancers;Cancers;Infectious diseases;Infectious diseases	ko04510//Focal adhesion;ko04151//PI3K-Akt signaling pathway;ko05146//Amoebiasis;ko04512//ECM-receptor interaction;ko05165//Human papillomavirus infection;ko05200//Pathways in cancer;ko05222//Small cell lung cancer;ko05145//Toxoplasmosis;ko05143//African trypanosomiasis	K06241;K06241;K06241;K06241;K06241;K06241;K06241;K06241;K06241	GO:0005576//extracellular region;GO:0005604//basement membrane;GO:0031594//neuromuscular junction;GO:0043083//synaptic cleft;GO:0062023//collagen-containing extracellular matrix	GO:0005102//signaling receptor binding;GO:0005201//extracellular matrix structural constituent	GO:0001568//blood vessel development;GO:0007155//cell adhesion;GO:0030155//regulation of cell adhesion;GO:0030334//regulation of cell migration;GO:0045995//regulation of embryonic development;GO:0050873//brown fat cell differentiation;GO:0120163//negative regulation of cold-induced thermogenesis
ENSMUSG00000002900	18700	15800	12800	95700	58900	68500	15761	74382	2.23859	0.0054585	0.0195357	Lamb1	laminin B1 [Source:MGI Symbol;Acc:MGI:96743]	Cellular Processes;Environmental Information Processing;Human Diseases;Environmental Information Processing;Human Diseases;Human Diseases;Human Diseases;Human Diseases	Cellular community - eukaryotes;Signal transduction;Infectious diseases;Signaling molecules and interaction;Infectious diseases;Cancers;Cancers;Infectious diseases	ko04510//Focal adhesion;ko04151//PI3K-Akt signaling pathway;ko05146//Amoebiasis;ko04512//ECM-receptor interaction;ko05165//Human papillomavirus infection;ko05200//Pathways in cancer;ko05222//Small cell lung cancer;ko05145//Toxoplasmosis	K05636;K05636;K05636;K05636;K05636;K05636;K05636;K05636	GO:0005576//extracellular region;GO:0005604//basement membrane;GO:0005606//laminin-1 complex;GO:0005607//laminin-2 complex;GO:0005615//extracellular space;GO:0005634//nucleus;GO:0016020//membrane;GO:0031012//extracellular matrix;GO:0043256//laminin complex;GO:0043257//laminin-8 complex;GO:0043259//laminin-10 complex;GO:0048471//perinuclear region of cytoplasm;GO:0062023//collagen-containing extra…	GO:0005178//integrin binding;GO:0005201//extracellular matrix structural constituent;GO:0005515//protein binding;GO:0019899//enzyme binding;GO:0043208//glycosphingolipid binding	GO:0007155//cell adhesion;GO:0007162//negative regulation of cell adhesion;GO:0007566//embryo implantation;GO:0007611//learning or memory;GO:0009887//animal organ morphogenesis;GO:0009888//tissue development;GO:0016477//cell migration;GO:0021812//neuronal-glial interaction involved in cerebral cortex radial glia guided migration;GO:0030335//positive regulation of cell migration;GO:0031175//neuron…
ENSMUSG00000021091	55900	49000	57900	353000	561000	683000	54262.3	532267	3.29413	0.00619937	0.0216183	Serpina3n	serine (or cysteine) peptidase inhibitor, clade A, member 3N [Source:MGI Symbol;Acc:MGI:105045]	-	-	-	-	GO:0005615//extracellular space	-	-
ENSMUSG00000004105	105000	157000	91000	568000	757000	735000	117708	686817	2.54471	0.00763411	0.025956	Angptl2	angiopoietin-like 2 [Source:MGI Symbol;Acc:MGI:1347002]	-	-	-	-	GO:0005576//extracellular region;GO:0005615//extracellular space;GO:0062023//collagen-containing extracellular matrix	GO:0005102//signaling receptor binding	GO:0001525//angiogenesis
ENSMUSG00000032231	367000	305000	230000	562000	514000	520000	300717	531903	0.822759	0.00885299	0.029366	Anxa2	annexin A2 [Source:MGI Symbol;Acc:MGI:88246]	Human Diseases	Infectious diseases	ko05132//Salmonella infection	K17092	GO:0001726//ruffle;GO:0005576//extracellular region;GO:0005604//basement membrane;GO:0005615//extracellular space;GO:0005634//nucleus;GO:0005737//cytoplasm;GO:0005765//lysosomal membrane;GO:0005768//endosome;GO:0005769//early endosome;GO:0005811//lipid droplet;GO:0005829//cytosol;GO:0005886//plasma membrane;GO:0005938//cell cortex;GO:0009986//cell surface;GO:0016020//membrane;GO:0016323//basolate…	GO:0001786//phosphatidylserine binding;GO:0002020//protease binding;GO:0004859//phospholipase inhibitor activity;GO:0004867//serine-type endopeptidase inhibitor activity;GO:0005262//calcium channel activity;GO:0005509//calcium ion binding;GO:0005515//protein binding;GO:0005544//calcium-dependent phospholipid binding;GO:0005546//phosphatidylinositol-4,5-bisphosphate binding;GO:0008092//cytoskeleta…	GO:0001525//angiogenesis;GO:0001765//membrane raft assembly;GO:0001921//positive regulation of receptor recycling;GO:0001934//positive regulation of protein phosphorylation;GO:0006900//vesicle budding from membrane;GO:0007589//body fluid secretion;GO:0010951//negative regulation of endopeptidase activity;GO:0030199//collagen fibril organization;GO:0031340//positive regulation of vesicle fusion;GO…
ENSMUSG00000075028	1670000	2020000	2110000	4900000	6910000	4850000	1.93207e+06	5.55407e+06	1.5234	0.0121261	0.0392654	Prdm11	PR domain containing 11 [Source:MGI Symbol;Acc:MGI:2685553]	-	-	-	-	GO:0005634//nucleus;GO:0005737//cytoplasm;GO:0005829//cytosol	GO:0003682//chromatin binding;GO:0005515//protein binding;GO:0008168//methyltransferase activity;GO:0016740//transferase activity	GO:0010468//regulation of gene expression;GO:0030308//negative regulation of cell growth;GO:0032259//methylation;GO:0043408//regulation of MAPK cascade;GO:0045892//negative regulation of transcription, DNA-templated;GO:0045893//positive regulation of transcription, DNA-templated;GO:0051726//regulation of cell cycle;GO:2000271//positive regulation of fibroblast apoptotic process
ENSMUSG00000031207	165000	138000	94100	285000	172000	233000	132395	230027	0.796952	0.0135616	0.0428925	Msn	moesin [Source:MGI Symbol;Acc:MGI:97167]	Cellular Processes;Human Diseases;Cellular Processes;Organismal Systems;Human Diseases	Cellular community - eukaryotes;Cancers;Cell motility;Immune system;Infectious diseases	ko04530//Tight junction;ko05205//Proteoglycans in cancer;ko04810//Regulation of actin cytoskeleton;ko04670//Leukocyte transendothelial migration;ko05162//Measles	K05763;K05763;K05763;K05763;K05763	GO:0001931//uropod;GO:0005737//cytoplasm;GO:0005856//cytoskeleton;GO:0005886//plasma membrane;GO:0005902//microvillus;GO:0005925//focal adhesion;GO:0009898//cytoplasmic side of plasma membrane;GO:0009986//cell surface;GO:0016020//membrane;GO:0016323//basolateral plasma membrane;GO:0016324//apical plasma membrane;GO:0030175//filopodium;GO:0030315//T-tubule;GO:0030667//secretory granule membrane;GO…	GO:0003725//double-stranded RNA binding;GO:0003779//actin binding;GO:0005102//signaling receptor binding;GO:0005515//protein binding;GO:0008092//cytoskeletal protein binding;GO:0019899//enzyme binding;GO:0019901//protein kinase binding;GO:0050839//cell adhesion molecule binding	GO:0001771//immunological synapse formation;GO:0007159//leukocyte cell-cell adhesion;GO:0008360//regulation of cell shape;GO:0008361//regulation of cell size;GO:0010628//positive regulation of gene expression;GO:0022612//gland morphogenesis;GO:0022614//membrane to membrane docking;GO:0042098//T cell proliferation;GO:0045198//establishment of epithelial cell apical/basal polarity;GO:0050900//leuko…
ENSMUSG00000045763	68800	66300	49000	188000	139000	154000	61339	160593	1.38854	0.0146789	0.0442239	Basp1	brain abundant, membrane attached signal protein 1 [Source:MGI Symbol;Acc:MGI:1917600]	-	-	-	-	GO:0000785//chromatin;GO:0005634//nucleus;GO:0005737//cytoplasm;GO:0005886//plasma membrane;GO:0008180//COP9 signalosome;GO:0016020//membrane;GO:0016363//nuclear matrix;GO:0016605//PML body;GO:0016607//nuclear speck;GO:0030054//cell junction;GO:0030426//growth cone;GO:0042995//cell projection	GO:0000976//transcription regulatory region sequence-specific DNA binding;GO:0003714//transcription corepressor activity;GO:0005515//protein binding;GO:0019904//protein domain specific binding	GO:0045892//negative regulation of transcription, DNA-templated;GO:0072112//glomerular visceral epithelial cell differentiation
ENSMUSG00000009927	142000	127000	89500	46200	52100	43000	119659	47133	-1.34412	0.0150952	0.0442239	Rps25	ribosomal protein S25 [Source:MGI Symbol;Acc:MGI:1922867]	Genetic Information Processing	Translation	ko03010//Ribosome	K02975	GO:0005634//nucleus;GO:0005730//nucleolus;GO:0005829//cytosol;GO:0005840//ribosome;GO:0005844//polysome;GO:0014069//postsynaptic density;GO:0022626//cytosolic ribosome;GO:0022627//cytosolic small ribosomal subunit;GO:0045202//synapse	GO:0003735//structural constituent of ribosome	GO:0000028//ribosomal small subunit assembly;GO:0006364//rRNA processing;GO:0042274//ribosomal small subunit biogenesis
ENSMUSG00000028128	845000	722000	616000	2630000	3690000	3540000	727513	3287500	2.17595	0.0152282	0.0442239	F3	coagulation factor III [Source:MGI Symbol;Acc:MGI:88381]	Human Diseases;Organismal Systems	Endocrine and metabolic diseases;Immune system	ko04933//AGE-RAGE signaling pathway in diabetic complications;ko04610//Complement and coagulation cascades	K03901;K03901	GO:0005615//extracellular space;GO:0009986//cell surface;GO:0016020//membrane;GO:0016021//integral component of membrane;GO:0062023//collagen-containing extracellular matrix;GO:1905286//serine-type peptidase complex	GO:0002020//protease binding;GO:0004252//serine-type endopeptidase activity;GO:0005515//protein binding;GO:0005543//phospholipid binding	GO:0001938//positive regulation of endothelial cell proliferation;GO:0002541//activation of plasma proteins involved in acute inflammatory response;GO:0006919//activation of cysteine-type endopeptidase activity involved in apoptotic process;GO:0007596//blood coagulation;GO:0007599//hemostasis;GO:0010628//positive regulation of gene expression;GO:0010641//positive regulation of platelet-derived gr…
ENSMUSG00000028452	2460000	2180000	1140000	216000	424000	98800	1924500	246325	-2.96585	0.0152832	0.0442239	Vcp	valosin containing protein [Source:MGI Symbol;Acc:MGI:99919]	Genetic Information Processing;Human Diseases	Folding, sorting and degradation;Infectious diseases	ko04141//Protein processing in endoplasmic reticulum;ko05134//Legionellosis	K13525;K13525	GO:0000502//proteasome complex;GO:0005634//nucleus;GO:0005654//nucleoplasm;GO:0005737//cytoplasm;GO:0005783//endoplasmic reticulum;GO:0005789//endoplasmic reticulum membrane;GO:0005811//lipid droplet;GO:0005829//cytosol;GO:0010494//cytoplasmic stress granule;GO:0032991//protein-containing complex;GO:0034098//VCP-NPL4-UFD1 AAA ATPase complex;GO:0035861//site of double-strand break;GO:0036513//Derl…	GO:0000166//nucleotide binding;GO:0005515//protein binding;GO:0005524//ATP binding;GO:0008289//lipid binding;GO:0016787//hydrolase activity;GO:0016887//ATPase activity;GO:0019903//protein phosphatase binding;GO:0019904//protein domain specific binding;GO:0031593//polyubiquitin modification-dependent protein binding;GO:0031625//ubiquitin protein ligase binding;GO:0035800//deubiquitinase activator …	GO:0006281//DNA repair;GO:0006302//double-strand break repair;GO:0006511//ubiquitin-dependent protein catabolic process;GO:0006734//NADH metabolic process;GO:0006888//ER to Golgi vesicle-mediated transport;GO:0006914//autophagy;GO:0006919//activation of cysteine-type endopeptidase activity involved in apoptotic process;GO:0006974//cellular response to DNA damage stimulus;GO:0010498//proteasomal p…
ENSMUSG00000056832	56100	40900	27500	8360	5780	7880	41494	7341.33	-2.49879	0.0173504	0.0491595	Ttc26	tetratricopeptide repeat domain 26 [Source:MGI Symbol;Acc:MGI:2444853]	-	-	-	-	GO:0005813//centrosome;GO:0005929//cilium;GO:0030992//intraciliary transport particle B;GO:0036064//ciliary basal body;GO:0042995//cell projection;GO:0097546//ciliary base	GO:0005515//protein binding;GO:0120170//intraciliary transport particle B binding	GO:0007224//smoothened signaling pathway;GO:0007286//spermatid development;GO:0008594//photoreceptor cell morphogenesis;GO:0015031//protein transport;GO:0035082//axoneme assembly;GO:0035720//intraciliary anterograde transport;GO:0035735//intraciliary transport involved in cilium assembly;GO:0042073//intraciliary transport;GO:0046530//photoreceptor cell differentiation;GO:0060271//cilium assembly;…
ENSMUSG00000026273	8080	3010	13900	57100	35500	65100	8342.5	52574.3	2.65581	0.01774	0.0492376	Mterf4	mitochondrial transcription termination factor 4 [Source:MGI Symbol;Acc:MGI:1918355]	-	-	-	-	GO:0005739//mitochondrion;GO:0005762//mitochondrial large ribosomal subunit;GO:0005829//cytosol	GO:0003690//double-stranded DNA binding;GO:0003723//RNA binding;GO:0019843//rRNA binding	GO:0006355//regulation of transcription, DNA-templated;GO:0006364//rRNA processing;GO:0006390//mitochondrial transcription;GO:0006626//protein targeting to mitochondrion;GO:0007507//heart development;GO:0042255//ribosome assembly;GO:0043010//camera-type eye development
ENSMUSG00000062070	67300	109000	80200	200000	231000	271000	85640.7	234240	1.45162	0.0183659	0.0499551	Pgk1	phosphoglycerate kinase 1 [Source:MGI Symbol;Acc:MGI:97555]	Metabolism;Metabolism;Metabolism;Metabolism;Environmental Information Processing	Global and overview maps;Carbohydrate metabolism;Global and overview maps;Global and overview maps;Signal transduction	ko01100//Metabolic pathways;ko00010//Glycolysis / Gluconeogenesis;ko01200//Carbon metabolism;ko01230//Biosynthesis of amino acids;ko04066//HIF-1 signaling pathway	K00927;K00927;K00927;K00927;K00927	GO:0005615//extracellular space;GO:0005737//cytoplasm;GO:0005829//cytosol;GO:0045121//membrane raft	GO:0000166//nucleotide binding;GO:0004618//phosphoglycerate kinase activity;GO:0005515//protein binding;GO:0005524//ATP binding;GO:0016301//kinase activity;GO:0016740//transferase activity;GO:0043531//ADP binding;GO:0047134//protein-disulfide reductase activity	GO:0005975//carbohydrate metabolic process;GO:0006094//gluconeogenesis;GO:0006096//glycolytic process;GO:0016310//phosphorylation;GO:0016525//negative regulation of angiogenesis;GO:0030855//epithelial cell differentiation;GO:0031639//plasminogen activation;GO:0071456//cellular response to hypoxia
ENSMUSG00000022443	28800	29600	13500	44700	60600	61500	23996.7	55569	1.21145	0.0201357	0.0525317	Myh9	myosin, heavy polypeptide 9, non-muscle [Source:MGI Symbol;Acc:MGI:107717]	Human Diseases;Cellular Processes	Infectious diseases;Cellular community - eukaryotes	ko05132//Salmonella infection;ko04530//Tight junction	K10352;K10352	GO:0001725//stress fiber;GO:0001726//ruffle;GO:0001772//immunological synapse;GO:0001931//uropod;GO:0005634//nucleus;GO:0005737//cytoplasm;GO:0005819//spindle;GO:0005826//actomyosin contractile ring;GO:0005829//cytosol;GO:0005856//cytoskeleton;GO:0005886//plasma membrane;GO:0005903//brush border;GO:0005912//adherens junction;GO:0005925//focal adhesion;GO:0005938//cell cortex;GO:0008180//COP9 sign…	GO:0000146//microfilament motor activity;GO:0000166//nucleotide binding;GO:0003774//motor activity;GO:0003779//actin binding;GO:0005178//integrin binding;GO:0005515//protein binding;GO:0005516//calmodulin binding;GO:0005524//ATP binding;GO:0016887//ATPase activity;GO:0019904//protein domain specific binding;GO:0030898//actin-dependent ATPase activity;GO:0042802//identical protein binding;GO:00428…	GO:0000212//meiotic spindle organization;GO:0000904//cell morphogenesis involved in differentiation;GO:0001525//angiogenesis;GO:0001701//in utero embryonic development;GO:0001768//establishment of T cell polarity;GO:0001778//plasma membrane repair;GO:0006509//membrane protein ectodomain proteolysis;GO:0006911//phagocytosis, engulfment;GO:0007155//cell adhesion;GO:0007520//myoblast fusion;GO:00083…
ENSMUSG00000059040	770000	874000	510000	1840000	2060000	2240000	717673	2047300	1.51232	0.0204719	0.0525317	Eno1b	enolase 1B, retrotransposed [Source:MGI Symbol;Acc:MGI:3648653]	Metabolism;Metabolism;Metabolism;Metabolism;Environmental Information Processing;Genetic Information Processing	Global and overview maps;Carbohydrate metabolism;Global and overview maps;Global and overview maps;Signal transduction;Folding, sorting and degradation	ko01100//Metabolic pathways;ko00010//Glycolysis / Gluconeogenesis;ko01200//Carbon metabolism;ko01230//Biosynthesis of amino acids;ko04066//HIF-1 signaling pathway;ko03018//RNA degradation	K01689;K01689;K01689;K01689;K01689;K01689	GO:0000015//phosphopyruvate hydratase complex;GO:0005737//cytoplasm;GO:0005829//cytosol;GO:0005886//plasma membrane;GO:0009986//cell surface;GO:0016020//membrane;GO:0019897//extrinsic component of plasma membrane;GO:0030426//growth cone;GO:0043005//neuron projection;GO:0043209//myelin sheath;GO:0045121//membrane raft;GO:0097060//synaptic membrane;GO:0099738//cell cortex region	GO:0000287//magnesium ion binding;GO:0000977//RNA polymerase II regulatory region sequence-specific DNA binding;GO:0001227//DNA-binding transcription repressor activity, RNA polymerase II-specific;GO:0003723//RNA binding;GO:0004634//phosphopyruvate hydratase activity;GO:0005515//protein binding;GO:0016829//lyase activity;GO:0019899//enzyme binding;GO:0031072//heat shock protein binding;GO:0042802…	GO:0000122//negative regulation of transcription by RNA polymerase II;GO:0001701//in utero embryonic development;GO:0006096//glycolytic process;GO:0032889//regulation of vacuole fusion, non-autophagic;GO:0051099//positive regulation of binding;GO:0061621//canonical glycolysis;GO:0098761//cellular response to interleukin-7
ENSMUSG00000063524	770000	874000	510000	1840000	2060000	2240000	717673	2047300	1.51232	0.0204719	0.0525317	Eno1	enolase 1, alpha non-neuron [Source:MGI Symbol;Acc:MGI:95393]	Metabolism;Metabolism;Metabolism;Metabolism;Environmental Information Processing;Genetic Information Processing	Global and overview maps;Carbohydrate metabolism;Global and overview maps;Global and overview maps;Signal transduction;Folding, sorting and degradation	ko01100//Metabolic pathways;ko00010//Glycolysis / Gluconeogenesis;ko01200//Carbon metabolism;ko01230//Biosynthesis of amino acids;ko04066//HIF-1 signaling pathway;ko03018//RNA degradation	K01689;K01689;K01689;K01689;K01689;K01689	GO:0000015//phosphopyruvate hydratase complex;GO:0005737//cytoplasm;GO:0005829//cytosol;GO:0005886//plasma membrane;GO:0009986//cell surface;GO:0016020//membrane;GO:0019897//extrinsic component of plasma membrane;GO:0030426//growth cone;GO:0043005//neuron projection;GO:0043209//myelin sheath;GO:0045121//membrane raft;GO:0097060//synaptic membrane;GO:0099738//cell cortex region	GO:0000287//magnesium ion binding;GO:0000977//RNA polymerase II regulatory region sequence-specific DNA binding;GO:0001227//DNA-binding transcription repressor activity, RNA polymerase II-specific;GO:0003723//RNA binding;GO:0004634//phosphopyruvate hydratase activity;GO:0005515//protein binding;GO:0016829//lyase activity;GO:0019899//enzyme binding;GO:0031072//heat shock protein binding;GO:0042802…	GO:0000122//negative regulation of transcription by RNA polymerase II;GO:0001701//in utero embryonic development;GO:0006096//glycolytic process;GO:0032889//regulation of vacuole fusion, non-autophagic;GO:0051099//positive regulation of binding;GO:0061621//canonical glycolysis;GO:0098761//cellular response to interleukin-7
ENSMUSG00000034993	1100000	1080000	671000	1270000	1290000	1360000	951690	1305900	0.456481	0.0219049	0.0551679	Vat1	vesicle amine transport 1 [Source:MGI Symbol;Acc:MGI:1349450]	-	-	-	-	GO:0005737//cytoplasm;GO:0005739//mitochondrion;GO:0005741//mitochondrial outer membrane;GO:0016020//membrane	GO:0008270//zinc ion binding;GO:0016491//oxidoreductase activity	GO:0010637//negative regulation of mitochondrial fusion;GO:0055114//oxidation-reduction process
ENSMUSG00000019929	94100	85400	50700	345000	272000	331000	76758.3	315953	2.04132	0.0223173	0.0551847	Dcn	decorin [Source:MGI Symbol;Acc:MGI:94872]	Human Diseases;Environmental Information Processing	Cancers;Signal transduction	ko05205//Proteoglycans in cancer;ko04350//TGF-beta signaling pathway	K04660;K04660	GO:0005576//extracellular region;GO:0005589//collagen type VI trimer;GO:0005615//extracellular space;GO:0031012//extracellular matrix;GO:0062023//collagen-containing extracellular matrix	GO:0005515//protein binding;GO:0005518//collagen binding;GO:0005539//glycosaminoglycan binding;GO:0030021//extracellular matrix structural constituent conferring compression resistance;GO:0047485//protein N-terminus binding;GO:0050840//extracellular matrix binding	GO:0001822//kidney development;GO:0001890//placenta development;GO:0007519//skeletal muscle tissue development;GO:0007568//aging;GO:0009612//response to mechanical stimulus;GO:0010508//positive regulation of autophagy;GO:0010596//negative regulation of endothelial cell migration;GO:0014068//positive regulation of phosphatidylinositol 3-kinase signaling;GO:0016239//positive regulation of macroauto…
ENSMUSG00000030695	110000	108000	100000	567000	316000	281000	105970	387917	1.87209	0.0238247	0.0568449	Aldoa	aldolase A, fructose-bisphosphate [Source:MGI Symbol;Acc:MGI:87994]	Metabolism;Metabolism;Metabolism;Metabolism;Environmental Information Processing;Metabolism;Metabolism	Global and overview maps;Carbohydrate metabolism;Global and overview maps;Global and overview maps;Signal transduction;Carbohydrate metabolism;Carbohydrate metabolism	ko01100//Metabolic pathways;ko00010//Glycolysis / Gluconeogenesis;ko01200//Carbon metabolism;ko01230//Biosynthesis of amino acids;ko04066//HIF-1 signaling pathway;ko00030//Pentose phosphate pathway;ko00051//Fructose and mannose metabolism	K01623;K01623;K01623;K01623;K01623;K01623;K01623	GO:0000792//heterochromatin;GO:0005615//extracellular space;GO:0005737//cytoplasm;GO:0005739//mitochondrion;GO:0005829//cytosol;GO:0005886//plasma membrane;GO:0015629//actin cytoskeleton;GO:0016020//membrane;GO:0030018//Z disc;GO:0031430//M band;GO:0031674//I band;GO:0032991//protein-containing complex;GO:0035686//sperm fibrous sheath;GO:0043209//myelin sheath;GO:0061827//sperm head;GO:0070062//e…	GO:0002020//protease binding;GO:0003824//catalytic activity;GO:0004332//fructose-bisphosphate aldolase activity;GO:0008092//cytoskeletal protein binding;GO:0016829//lyase activity;GO:0042802//identical protein binding;GO:0070061//fructose binding	GO:0001666//response to hypoxia;GO:0006000//fructose metabolic process;GO:0006096//glycolytic process;GO:0006754//ATP biosynthetic process;GO:0006941//striated muscle contraction;GO:0007339//binding of sperm to zona pellucida;GO:0008360//regulation of cell shape;GO:0009408//response to heat;GO:0019242//methylglyoxal biosynthetic process;GO:0030335//positive regulation of cell migration;GO:0030388…
ENSMUSG00000063129	110000	108000	100000	567000	316000	281000	105970	387917	1.87209	0.0238247	0.0568449	Aldoart2	aldolase 1 A, retrogene 2 [Source:MGI Symbol;Acc:MGI:1931052]	Metabolism;Metabolism;Metabolism;Metabolism;Environmental Information Processing;Metabolism;Metabolism	Global and overview maps;Carbohydrate metabolism;Global and overview maps;Global and overview maps;Signal transduction;Carbohydrate metabolism;Carbohydrate metabolism	ko01100//Metabolic pathways;ko00010//Glycolysis / Gluconeogenesis;ko01200//Carbon metabolism;ko01230//Biosynthesis of amino acids;ko04066//HIF-1 signaling pathway;ko00030//Pentose phosphate pathway;ko00051//Fructose and mannose metabolism	K01623;K01623;K01623;K01623;K01623;K01623;K01623	GO:0005829//cytosol	GO:0003824//catalytic activity;GO:0004332//fructose-bisphosphate aldolase activity;GO:0016829//lyase activity	GO:0006096//glycolytic process;GO:0030388//fructose 1,6-bisphosphate metabolic process
ENSMUSG00000074971	35700	34700	16900	143000	230000	196000	29106.7	189643	2.70387	0.0250222	0.0586727	Fibin	fin bud initiation factor homolog (zebrafish) [Source:MGI Symbol;Acc:MGI:1914856]	-	-	-	-	GO:0005576//extracellular region;GO:0005783//endoplasmic reticulum;GO:0005794//Golgi apparatus	GO:0042803//protein homodimerization activity	GO:0008150//biological_process;GO:0010042//response to manganese ion;GO:0070528//protein kinase C signaling;GO:0071548//response to dexamethasone
ENSMUSG00000024359	755000	711000	466000	279000	241000	254000	643967	257727	-1.32114	0.0256107	0.0590348	Hspa9	heat shock protein 9 [Source:MGI Symbol;Acc:MGI:96245]	Human Diseases;Genetic Information Processing	Infectious diseases;Folding, sorting and degradation	ko05152//Tuberculosis;ko03018//RNA degradation	K04043;K04043	GO:0005634//nucleus;GO:0005730//nucleolus;GO:0005737//cytoplasm;GO:0005739//mitochondrion;GO:0005759//mitochondrial matrix;GO:0042645//mitochondrial nucleoid;GO:0043209//myelin sheath	GO:0000166//nucleotide binding;GO:0005515//protein binding;GO:0005524//ATP binding;GO:0016887//ATPase activity;GO:0017134//fibroblast growth factor binding;GO:0019899//enzyme binding;GO:0031072//heat shock protein binding;GO:0031625//ubiquitin protein ligase binding;GO:0044183//protein binding involved in protein folding;GO:0051082//unfolded protein binding;GO:0051087//chaperone binding;GO:005178…	GO:0006457//protein folding;GO:0006611//protein export from nucleus;GO:0016226//iron-sulfur cluster assembly;GO:0030218//erythrocyte differentiation;GO:0034620//cellular response to unfolded protein;GO:0042026//protein refolding;GO:0045646//regulation of erythrocyte differentiation;GO:0045647//negative regulation of erythrocyte differentiation;GO:0046777//protein autophosphorylation;GO:0051085//c…
ENSMUSG00000021823	187000	163000	116000	385000	428000	434000	155310	415810	1.42077	0.0288349	0.0645047	Vcl	vinculin [Source:MGI Symbol;Acc:MGI:98927]	Cellular Processes;Human Diseases;Cellular Processes;Organismal Systems;Human Diseases;Cellular Processes	Cellular community - eukaryotes;Infectious diseases;Cell motility;Immune system;Infectious diseases;Cellular community - eukaryotes	ko04510//Focal adhesion;ko05146//Amoebiasis;ko04810//Regulation of actin cytoskeleton;ko04670//Leukocyte transendothelial migration;ko05100//Bacterial invasion of epithelial cells;ko04520//Adherens junction	K05700;K05700;K05700;K05700;K05700;K05700	GO:0001725//stress fiber;GO:0002102//podosome;GO:0005737//cytoplasm;GO:0005856//cytoskeleton;GO:0005884//actin filament;GO:0005886//plasma membrane;GO:0005903//brush border;GO:0005911//cell-cell junction;GO:0005912//adherens junction;GO:0005915//zonula adherens;GO:0005916//fascia adherens;GO:0005925//focal adhesion;GO:0014704//intercalated disc;GO:0015629//actin cytoskeleton;GO:0016020//membrane;…	GO:0002162//dystroglycan binding;GO:0003779//actin binding;GO:0005198//structural molecule activity;GO:0005515//protein binding;GO:0031267//small GTPase binding;GO:0031625//ubiquitin protein ligase binding;GO:0045294//alpha-catenin binding;GO:0051015//actin filament binding	GO:0002009//morphogenesis of an epithelium;GO:0007155//cell adhesion;GO:0030032//lamellipodium assembly;GO:0030334//regulation of cell migration;GO:0034333//adherens junction assembly;GO:0034394//protein localization to cell surface;GO:0043297//apical junction assembly;GO:0048675//axon extension;GO:0051893//regulation of focal adhesion assembly;GO:0090136//epithelial cell-cell adhesion;GO:1903140…
ENSMUSG00000025104	87100	94200	76600	146000	169000	186000	85945.7	166897	0.957458	0.0289323	0.0645047	Hdgfl3	HDGF like 3 [Source:MGI Symbol;Acc:MGI:1352760]	-	-	-	-	GO:0005634//nucleus;GO:0005654//nucleoplasm;GO:0005737//cytoplasm;GO:0005829//cytosol	GO:0003682//chromatin binding;GO:0003690//double-stranded DNA binding;GO:0003712//transcription coregulator activity;GO:0005515//protein binding;GO:0008017//microtubule binding;GO:0008083//growth factor activity;GO:0015631//tubulin binding	GO:0006357//regulation of transcription by RNA polymerase II;GO:0007026//negative regulation of microtubule depolymerization;GO:0007165//signal transduction;GO:0031175//neuron projection development;GO:0046785//microtubule polymerization
ENSMUSG00000047126	64800	66700	34700	160000	165000	169000	55406.7	164470	1.56969	0.0378713	0.0829226	Cltc	clathrin, heavy polypeptide (Hc) [Source:MGI Symbol;Acc:MGI:2388633]	Cellular Processes;Human Diseases;Human Diseases;Organismal Systems;Cellular Processes;Organismal Systems	Transport and catabolism;Neurodegenerative diseases;Infectious diseases;Excretory system;Transport and catabolism;Nervous system	ko04144//Endocytosis;ko05016//Huntington disease;ko05100//Bacterial invasion of epithelial cells;ko04961//Endocrine and other factor-regulated calcium reabsorption;ko04142//Lysosome;ko04721//Synaptic vesicle cycle	K04646;K04646;K04646;K04646;K04646;K04646	GO:0005737//cytoplasm;GO:0005739//mitochondrion;GO:0005764//lysosome;GO:0005768//endosome;GO:0005819//spindle;GO:0005829//cytosol;GO:0005856//cytoskeleton;GO:0005905//clathrin-coated pit;GO:0016020//membrane;GO:0030117//membrane coat;GO:0030118//clathrin coat;GO:0030130//clathrin coat of trans-Golgi network vesicle;GO:0030132//clathrin coat of coated pit;GO:0030136//clathrin-coated vesicle;GO:003…	GO:0003725//double-stranded RNA binding;GO:0005198//structural molecule activity;GO:0005515//protein binding;GO:0008022//protein C-terminus binding;GO:0019901//protein kinase binding;GO:0030506//ankyrin binding;GO:0031072//heat shock protein binding;GO:0032051//clathrin light chain binding;GO:0042277//peptide binding;GO:0050750//low-density lipoprotein particle receptor binding;GO:0097718//disord…	GO:0000278//mitotic cell cycle;GO:0006886//intracellular protein transport;GO:0006898//receptor-mediated endocytosis;GO:0006914//autophagy;GO:0007030//Golgi organization;GO:0007049//cell cycle;GO:0016192//vesicle-mediated transport;GO:0031623//receptor internalization;GO:0033572//transferrin transport;GO:0042147//retrograde transport, endosome to Golgi;GO:0048268//clathrin coat assembly;GO:004848…
ENSMUSG00000002020	103000	54000	42700	324000	617000	380000	66719.3	440400	2.72264	0.0384127	0.0829226	Ltbp2	latent transforming growth factor beta binding protein 2 [Source:MGI Symbol;Acc:MGI:99502]	-	-	-	-	-	GO:0005509//calcium ion binding	GO:0097435//supramolecular fiber organization
ENSMUSG00000028081	116000	112000	86400	48100	43200	16700	104743	35989.7	-1.54119	0.0414921	0.0881706	Rps3a1	ribosomal protein S3A1 [Source:MGI Symbol;Acc:MGI:1202063]	Genetic Information Processing	Translation	ko03010//Ribosome	K02984	GO:0005634//nucleus;GO:0005737//cytoplasm;GO:0005829//cytosol;GO:0005840//ribosome;GO:0015935//small ribosomal subunit;GO:0022627//cytosolic small ribosomal subunit;GO:0045202//synapse;GO:1990904//ribonucleoprotein complex	GO:0003729//mRNA binding;GO:0003735//structural constituent of ribosome;GO:0005515//protein binding;GO:0031369//translation initiation factor binding	GO:0006412//translation;GO:0030154//cell differentiation;GO:0043066//negative regulation of apoptotic process;GO:0045727//positive regulation of translation;GO:0048146//positive regulation of fibroblast proliferation
ENSMUSG00000038034	938000	1180000	796000	1130000	1660000	1460000	970720	1418200	0.546934	0.0471726	0.0986997	Igsf8	immunoglobulin superfamily, member 8 [Source:MGI Symbol;Acc:MGI:2154090]	-	-	-	-	GO:0016020//membrane;GO:0016021//integral component of membrane;GO:0043231//intracellular membrane-bounded organelle	-	-
